# Supplementary material for: Multiple sensors provide spatiotemporal oxygen regulation of gene expression in a Rhizobium-legume symbiosis
Source: PLoS Genet. 2021 Feb 4;17(2):e1009099. doi: 10.1371/journal.pgen.1009099 (PMC7888657; doi:10.1371/journal.pgen.1009099)
Supplement: S1 Spreadsheet — (XLSX) [file pgen.1009099.s008.xlsx]

## Sheet: Panel A
x	y1
0.001	0.37883
0.0010975	0.38093
0.0012045	0.38408
0.0012589	0.38514
0.0012949	0.38619
0.0013219	0.38619
0.001332	0.38619
0.00137	0.38724
0.0014092	0.38829
0.0014495	0.38934
0.0014508	0.38934
0.001491	0.39039
0.0015336	0.39144
0.0015775	0.39249
0.0015923	0.39249
0.0016226	0.39354
0.001669	0.39459
0.0017167	0.39565
0.0017475	0.39565
0.0017658	0.3967
0.0018163	0.39775
0.0018682	0.3988
0.0019179	0.39985
0.0019216	0.39985
0.0019766	0.4009
0.0020331	0.40195
0.0020913	0.403
0.0021049	0.403
0.0021511	0.40405
0.0022126	0.40511
0.0022758	0.40721
0.0023101	0.40721
0.0023409	0.40826
0.0024079	0.40931
0.0024767	0.41036
0.0025354	0.41141
0.0025475	0.41141
0.0026204	0.41351
0.0026953	0.41456
0.0027724	0.41562
0.0027826	0.41562
0.0028517	0.41667
0.0029332	0.41772
0.0030171	0.41982
0.0030539	0.41982
0.0031034	0.42087
0.0031921	0.42192
0.0032834	0.42402
0.0033516	0.42402
0.0033773	0.42508
0.0034739	0.42613
0.0035732	0.42718
0.0036754	0.42928
0.0036784	0.42928
0.0037805	0.43033
0.0038886	0.43138
0.0039998	0.43243
0.004037	0.43348
0.0041142	0.43348
0.0042319	0.43559
0.0043529	0.43664
0.0044306	0.43664
0.0044773	0.43769
0.0046054	0.43874
0.0047371	0.43979
0.0048626	0.44084
0.0048725	0.44084
0.0050119	0.44189
0.0053367	0.44399
0.005857	0.44715
0.0064281	0.4482
0.0070548	0.44925
0.0077426	0.4482
0.0084975	0.44505
0.00925	0.44084
0.009326	0.44084
0.010235	0.43348
0.011233	0.42402
0.012328	0.41246
0.01353	0.3988
0.01485	0.38514
0.016298	0.37042
0.017886	0.35781
0.01963	0.3452
0.021544	0.33574
0.023645	0.32628
0.02595	0.31892
0.02848	0.31261
0.031257	0.30736
0.034305	0.30315
0.037649	0.29895
0.04132	0.2958
0.045349	0.29369
0.04977	0.29054
0.054623	0.28949
0.059948	0.28739
0.065793	0.28634
0.072208	0.28529
0.079248	0.28423
0.086975	0.28318
0.095455	0.28318
0.10476	0.28213
0.11498	0.28108
0.12619	0.28108
0.13849	0.28108
0.15199	0.28003
0.16681	0.28003
0.18307	0.27898
0.20092	0.27898
0.22051	0.27898
0.24201	0.27793
0.26561	0.27793
0.29151	0.27688
0.31993	0.27583
0.35112	0.27583
0.38535	0.27477
0.42292	0.27372
0.46416	0.27162
0.50941	0.27057
0.55908	0.26847
0.61359	0.26637
0.67342	0.26321
0.73907	0.25901
0.81113	0.2548
0.89022	0.24955
0.97701	0.24324
1.0723	0.23589
1.1768	0.22643
1.2915	0.21486
1.4175	0.2012
1.5557	0.18438
1.7074	0.16441
1.8738	0.14024
2.0565	0.11186
2.257	0.08033
2.4771	0.048799
2.7186	0.021471
2.9836	0.0067568
3.2745	0.0046547
3.5938	0.0046547
3.9442	0.0046547
4.3288	0.0046547
4.7508	0.0046547
5.214	0.0046547
5.7224	0.0046547
6.2803	0.0046547
6.8926	0.0046547
7.5646	0.0046547
8.3022	0.0046547
9.1116	0.0046547
10	0.0046547

## Sheet: Panel B
x	y1
0.001	0.83463
0.0010975	0.83189
0.0012045	0.8295
0.0012589	0.82792
0.0012949	0.82712
0.0013219	0.82599
0.001332	0.82557
0.00137	0.82469
0.0014092	0.82378
0.0014495	0.82282
0.0014508	0.82277
0.001491	0.82182
0.0015336	0.82078
0.0015775	0.81969
0.0015923	0.81908
0.0016226	0.81856
0.001669	0.81738
0.0017167	0.81616
0.0017475	0.81489
0.0017658	0.81488
0.0018163	0.81355
0.0018682	0.81218
0.0019179	0.8109
0.0019216	0.81075
0.0019766	0.80927
0.0020331	0.80773
0.0020913	0.80614
0.0021049	0.80559
0.0021511	0.80449
0.0022126	0.80279
0.0022758	0.80176
0.0023101	0.80041
0.0023409	0.79994
0.0024079	0.79805
0.0024767	0.79611
0.0025354	0.79457
0.0025475	0.79409
0.0026204	0.79277
0.0026953	0.79063
0.0027724	0.78842
0.0027826	0.78803
0.0028517	0.78614
0.0029332	0.78379
0.0030171	0.78213
0.0030539	0.78074
0.0031034	0.77964
0.0031921	0.77707
0.0032834	0.7752
0.0033516	0.77267
0.0033773	0.77249
0.0034739	0.7697
0.0035732	0.76683
0.0036754	0.76465
0.0036784	0.76454
0.0037805	0.76163
0.0038886	0.75852
0.0039998	0.75533
0.004037	0.75479
0.0041142	0.75206
0.0042319	0.74948
0.0043529	0.74605
0.0044306	0.74335
0.0044773	0.74252
0.0046054	0.73892
0.0047371	0.73522
0.0048626	0.73177
0.0048725	0.73144
0.0050119	0.72757
0.0053367	0.71847
0.005857	0.70422
0.0064281	0.68745
0.0070548	0.66979
0.0077426	0.64972
0.0084975	0.62736
0.00925	0.60555
0.009326	0.60374
0.010235	0.57757
0.011233	0.55007
0.012328	0.5218
0.01353	0.4934
0.01485	0.46688
0.016298	0.44198
0.017886	0.42075
0.01963	0.40196
0.021544	0.38686
0.023645	0.37375
0.02595	0.36314
0.02848	0.35432
0.031257	0.34702
0.034305	0.34101
0.037649	0.33588
0.04132	0.33169
0.045349	0.32825
0.04977	0.32523
0.054623	0.32285
0.059948	0.32075
0.065793	0.31904
0.072208	0.31758
0.079248	0.31634
0.086975	0.31527
0.095455	0.31439
0.10476	0.31359
0.11498	0.31289
0.12619	0.31229
0.13849	0.31173
0.15199	0.3112
0.16681	0.3107
0.18307	0.31018
0.20092	0.30967
0.22051	0.30911
0.24201	0.3085
0.26561	0.30782
0.29151	0.30704
0.31993	0.30614
0.35112	0.30509
0.38535	0.30384
0.42292	0.30236
0.46416	0.30058
0.50941	0.29847
0.55908	0.29592
0.61359	0.29286
0.67342	0.28919
0.73907	0.28476
0.81113	0.27942
0.89022	0.27299
0.97701	0.26524
1.0723	0.2559
1.1768	0.24466
1.2915	0.23116
1.4175	0.21497
1.5557	0.19566
1.7074	0.17282
1.8738	0.14618
2.0565	0.11585
2.257	0.082773
2.4771	0.049553
2.7186	0.021638
2.9836	0.0074068
3.2745	0.0053215
3.5938	0.0051116
3.9442	0.0050605
4.3288	0.0050404
4.7508	0.0050304
5.214	0.0050247
5.7224	0.0050211
6.2803	0.0050186
6.8926	0.0050169
7.5646	0.0050156
8.3022	0.0050147
9.1116	0.005014
10	0.0050134

## Sheet: Panel C
x	y1
0.001	0.28003
0.0010975	0.28003
0.0012045	0.28003
0.0012589	0.28003
0.0012949	0.28003
0.0013219	0.28003
0.001332	0.28003
0.00137	0.28003
0.0014092	0.28003
0.0014495	0.28003
0.0014508	0.28003
0.001491	0.28003
0.0015336	0.28003
0.0015775	0.28003
0.0015923	0.28003
0.0016226	0.28003
0.001669	0.28003
0.0017167	0.28003
0.0017475	0.28003
0.0017658	0.28003
0.0018163	0.28003
0.0018682	0.28003
0.0019179	0.28003
0.0019216	0.28003
0.0019766	0.28003
0.0020331	0.28003
0.0020913	0.28003
0.0021049	0.28003
0.0021511	0.28003
0.0022126	0.28003
0.0022758	0.28003
0.0023101	0.28003
0.0023409	0.28003
0.0024079	0.28003
0.0024767	0.28003
0.0025354	0.28003
0.0025475	0.28003
0.0026204	0.28003
0.0026953	0.28003
0.0027724	0.28003
0.0027826	0.28003
0.0028517	0.28003
0.0029332	0.28003
0.0030171	0.28003
0.0030539	0.28003
0.0031034	0.28003
0.0031921	0.28003
0.0032834	0.28003
0.0033516	0.28003
0.0033773	0.28003
0.0034739	0.28003
0.0035732	0.28003
0.0036754	0.28003
0.0036784	0.28003
0.0037805	0.28003
0.0038886	0.28003
0.0039998	0.28003
0.004037	0.28003
0.0041142	0.28003
0.0042319	0.28003
0.0043529	0.28003
0.0044306	0.28003
0.0044773	0.28003
0.0046054	0.28003
0.0047371	0.28003
0.0048626	0.28003
0.0048725	0.28003
0.0050119	0.28003
0.0053367	0.28003
0.005857	0.28003
0.0064281	0.28003
0.0070548	0.28003
0.0077426	0.28003
0.0084975	0.28003
0.00925	0.28003
0.009326	0.28003
0.010235	0.28003
0.011233	0.28003
0.012328	0.28003
0.01353	0.28003
0.01485	0.28003
0.016298	0.28003
0.017886	0.28003
0.01963	0.28003
0.021544	0.28003
0.023645	0.28003
0.02595	0.28003
0.02848	0.28003
0.031257	0.28003
0.034305	0.28003
0.037649	0.28003
0.04132	0.28003
0.045349	0.28003
0.04977	0.28003
0.054623	0.28003
0.059948	0.28003
0.065793	0.28003
0.072208	0.28003
0.079248	0.28003
0.086975	0.27898
0.095455	0.27898
0.10476	0.27898
0.11498	0.27898
0.12619	0.27898
0.13849	0.27898
0.15199	0.27898
0.16681	0.27898
0.18307	0.27898
0.20092	0.27793
0.22051	0.27793
0.24201	0.27793
0.26561	0.27688
0.29151	0.27688
0.31993	0.27583
0.35112	0.27477
0.38535	0.27477
0.42292	0.27372
0.46416	0.27162
0.50941	0.27057
0.55908	0.26847
0.61359	0.26532
0.67342	0.26321
0.73907	0.25901
0.81113	0.2548
0.89022	0.24955
0.97701	0.24324
1.0723	0.23589
1.1768	0.22643
1.2915	0.21486
1.4175	0.2012
1.5557	0.18438
1.7074	0.16441
1.8738	0.14024
2.0565	0.11186
2.257	0.08033
2.4771	0.048799
2.7186	0.021471
2.9836	0.0067568
3.2745	0.0046547
3.5938	0.0046547
3.9442	0.0046547
4.3288	0.0046547
4.7508	0.0046547
5.214	0.0046547
5.7224	0.0046547
6.2803	0.0046547
6.8926	0.0046547
7.5646	0.0046547
8.3022	0.0046547
9.1116	0.0046547
10	0.0046547

## Sheet: Panel D
x	y1
0.001	0.31058
0.0010975	0.31058
0.0012045	0.31058
0.0012589	0.31058
0.0012949	0.31058
0.0013219	0.31058
0.001332	0.31058
0.00137	0.31058
0.0014092	0.31058
0.0014495	0.31058
0.0014508	0.31058
0.001491	0.31058
0.0015336	0.31058
0.0015775	0.31058
0.0015923	0.31058
0.0016226	0.31058
0.001669	0.31058
0.0017167	0.31058
0.0017475	0.31058
0.0017658	0.31058
0.0018163	0.31058
0.0018682	0.31058
0.0019179	0.31058
0.0019216	0.31058
0.0019766	0.31058
0.0020331	0.31058
0.0020913	0.31058
0.0021049	0.31058
0.0021511	0.31058
0.0022126	0.31058
0.0022758	0.31058
0.0023101	0.31058
0.0023409	0.31058
0.0024079	0.31058
0.0024767	0.31058
0.0025354	0.31058
0.0025475	0.31058
0.0026204	0.31058
0.0026953	0.31058
0.0027724	0.31058
0.0027826	0.31058
0.0028517	0.31058
0.0029332	0.31058
0.0030171	0.31058
0.0030539	0.31058
0.0031034	0.31058
0.0031921	0.31058
0.0032834	0.31058
0.0033516	0.31058
0.0033773	0.31058
0.0034739	0.31058
0.0035732	0.31058
0.0036754	0.31058
0.0036784	0.31058
0.0037805	0.31058
0.0038886	0.31058
0.0039998	0.31058
0.004037	0.31058
0.0041142	0.31058
0.0042319	0.31058
0.0043529	0.31058
0.0044306	0.31058
0.0044773	0.31058
0.0046054	0.31058
0.0047371	0.31058
0.0048626	0.31058
0.0048725	0.31058
0.0050119	0.31058
0.0053367	0.31058
0.005857	0.31058
0.0064281	0.31058
0.0070548	0.31058
0.0077426	0.31058
0.0084975	0.31058
0.00925	0.31058
0.009326	0.31058
0.010235	0.31058
0.011233	0.31058
0.012328	0.31058
0.01353	0.31057
0.01485	0.31057
0.016298	0.31057
0.017886	0.31057
0.01963	0.31056
0.021544	0.31056
0.023645	0.31056
0.02595	0.31055
0.02848	0.31054
0.031257	0.31054
0.034305	0.31053
0.037649	0.31052
0.04132	0.3105
0.045349	0.31049
0.04977	0.31047
0.054623	0.31044
0.059948	0.31041
0.065793	0.31038
0.072208	0.31034
0.079248	0.31029
0.086975	0.31023
0.095455	0.31015
0.10476	0.31006
0.11498	0.30996
0.12619	0.30983
0.13849	0.30968
0.15199	0.30949
0.16681	0.30927
0.18307	0.309
0.20092	0.30868
0.22051	0.30829
0.24201	0.30782
0.26561	0.30725
0.29151	0.30657
0.31993	0.30575
0.35112	0.30476
0.38535	0.30357
0.42292	0.30213
0.46416	0.3004
0.50941	0.29831
0.55908	0.29579
0.61359	0.29276
0.67342	0.2891
0.73907	0.28469
0.81113	0.27936
0.89022	0.27294
0.97701	0.2652
1.0723	0.25587
1.1768	0.24464
1.2915	0.23114
1.4175	0.21495
1.5557	0.19565
1.7074	0.17281
1.8738	0.14617
2.0565	0.11584
2.257	0.082772
2.4771	0.049553
2.7186	0.021637
2.9836	0.0074068
3.2745	0.0053215
3.5938	0.0051116
3.9442	0.0050605
4.3288	0.0050404
4.7508	0.0050304
5.214	0.0050247
5.7224	0.0050211
6.2803	0.0050186
6.8926	0.0050169
7.5646	0.0050156
8.3022	0.0050147
9.1116	0.005014
10	0.0050134

## Sheet: Panel E
x	y1	y2	y3
0.001	0.0057057	0.026727	0.38619
0.0010975	0.0057057	0.027778	0.38829
0.0012045	0.0057057	0.028829	0.39144
0.0012589	0.0057057	0.02988	0.39249
0.0012949	0.0057057	0.02988	0.39354
0.0013219	0.0057057	0.030931	0.39459
0.001332	0.0057057	0.030931	0.39459
0.00137	0.0057057	0.030931	0.39565
0.0014092	0.0057057	0.031982	0.3967
0.0014495	0.0057057	0.031982	0.39775
0.0014508	0.0057057	0.031982	0.39775
0.001491	0.0057057	0.033033	0.3988
0.0015336	0.0057057	0.033033	0.39985
0.0015775	0.0057057	0.034084	0.4009
0.0015923	0.0057057	0.034084	0.4009
0.0016226	0.0057057	0.035135	0.40195
0.001669	0.0057057	0.035135	0.403
0.0017167	0.0057057	0.036186	0.40405
0.0017475	0.0057057	0.036186	0.40405
0.0017658	0.0057057	0.036186	0.40511
0.0018163	0.0057057	0.037237	0.40616
0.0018682	0.0057057	0.038288	0.40721
0.0019179	0.0057057	0.038288	0.40826
0.0019216	0.0057057	0.038288	0.40826
0.0019766	0.0057057	0.039339	0.40931
0.0020331	0.0057057	0.04039	0.41036
0.0020913	0.0057057	0.041441	0.41141
0.0021049	0.0057057	0.041441	0.41246
0.0021511	0.0057057	0.042492	0.41246
0.0022126	0.0046547	0.043544	0.41456
0.0022758	0.0046547	0.043544	0.41562
0.0023101	0.0046547	0.044595	0.41562
0.0023409	0.0046547	0.044595	0.41667
0.0024079	0.0046547	0.045646	0.41772
0.0024767	0.0046547	0.046697	0.41877
0.0025354	0.0046547	0.047748	0.41982
0.0025475	0.0046547	0.047748	0.42087
0.0026204	0.0046547	0.048799	0.42192
0.0026953	0.0046547	0.050901	0.42297
0.0027724	0.0046547	0.051952	0.42402
0.0027826	0.0046547	0.051952	0.42508
0.0028517	0.0046547	0.053003	0.42613
0.0029332	0.0046547	0.054054	0.42718
0.0030171	0.0046547	0.056156	0.42823
0.0030539	0.0046547	0.056156	0.42928
0.0031034	0.0046547	0.057207	0.42928
0.0031921	0.0046547	0.059309	0.43138
0.0032834	0.0046547	0.06036	0.43243
0.0033516	0.0046547	0.061411	0.43348
0.0033773	0.0046547	0.062462	0.43348
0.0034739	0.0046547	0.063514	0.43453
0.0035732	0.0046547	0.065616	0.43559
0.0036754	0.0046547	0.067718	0.43769
0.0036784	0.0046547	0.067718	0.43769
0.0037805	0.0046547	0.06982	0.43874
0.0038886	0.0046547	0.071922	0.43979
0.0039998	0.0046547	0.074024	0.44084
0.004037	0.0046547	0.075075	0.44084
0.0041142	0.0046547	0.076126	0.44189
0.0042319	0.0046547	0.079279	0.44294
0.0043529	0.0046547	0.081381	0.44399
0.0044306	0.0046547	0.083483	0.44399
0.0044773	0.0046547	0.084535	0.44505
0.0046054	0.0046547	0.086637	0.4461
0.0047371	0.0046547	0.08979	0.4461
0.0048626	0.0046547	0.092943	0.44715
0.0048725	0.0046547	0.092943	0.44715
0.0050119	0.0046547	0.096096	0.4482
0.0053367	0.0046547	0.1045	0.4482
0.005857	0.0046547	0.11817	0.4482
0.0064281	0.0046547	0.13604	0.4461
0.0070548	0.0046547	0.15706	0.43979
0.0077426	0.0046547	0.18649	0.42823
0.0084975	0.0046547	0.22748	0.40511
0.00925	0.0046547	0.32102	0.32838
0.009326	0.0046547
0.010235	0.0046547
0.011233	0.0046547
0.012328	0.0046547
0.01353	0.0046547
0.01485	0.0046547
0.016298	0.0046547
0.017886	0.0046547
0.01963	0.0046547
0.021544	0.0046547
0.023645	0.0046547
0.02595	0.0046547
0.02848	0.0046547
0.031257	0.0046547
0.034305	0.0046547
0.037649	0.0046547
0.04132	0.0046547
0.045349	0.0046547
0.04977	0.0046547
0.054623	0.0046547
0.059948	0.0046547
0.065793	0.0046547
0.072208	0.0046547
0.079248	0.0046547
0.086975	0.0046547
0.095455	0.0046547
0.10476	0.0046547
0.11498	0.0046547
0.12619	0.0046547
0.13849	0.0046547
0.15199	0.0046547
0.16681	0.0046547
0.18307	0.0046547
0.20092	0.0046547
0.22051	0.0046547
0.24201	0.0046547
0.26561	0.0046547
0.29151	0.0046547
0.31993	0.0046547
0.35112	0.0046547
0.38535	0.0046547
0.42292	0.0046547
0.46416	0.0046547
0.50941	0.0046547
0.55908	0.0046547
0.61359	0.0046547
0.67342	0.0046547
0.73907	0.0046547
0.81113	0.0046547
0.89022	0.0046547
0.97701	0.0046547
1.0723	0.0046547
1.1768	0.0046547
1.2915	0.0046547
1.4175	0.0046547
1.5557	0.0046547
1.7074	0.0046547
1.8738	0.0046547
2.0565	0.0046547
2.257	0.0046547
2.4771	0.0046547
2.7186	0.0046547
2.9836	0.0046547
3.2745	0.0046547
3.5938	0.0046547
3.9442	0.0046547
4.3288	0.0046547
4.7508	0.0046547
5.214	0.0046547
5.7224	0.0046547
6.2803	0.0046547
6.8926	0.0046547
7.5646	0.0046547
8.3022	0.0046547
9.1116	0.0046547
10	0.0046547

## Sheet: Panel F
x	y1	y2	y3
0.001	0.0060038	0.026571	0.82653
0.0010975	0.005972	0.02754	0.82337
0.0012045	0.0059388	0.028426	0.82059
0.0012589	0.0059225	0.029698	0.81876
0.0012949	0.005912	0.029423	0.81783
0.0013219	0.0059042	0.030909	0.81734
0.001332	0.0059014	0.030829	0.81685
0.00137	0.0058906	0.030529	0.81583
0.0014092	0.0058798	0.031922	0.81476
0.0014495	0.0058688	0.031595	0.81364
0.0014508	0.0058685	0.031585	0.81358
0.001491	0.0058578	0.032971	0.81248
0.0015336	0.0058466	0.032618	0.81126
0.0015775	0.0058354	0.033972	0.80998
0.0015923	0.0058317	0.033845	0.80928
0.0016226	0.0058241	0.035326	0.80866
0.001669	0.0058127	0.034918	0.80727
0.0017167	0.0058012	0.036243	0.80583
0.0017475	0.0057939	0.035967	0.80437
0.0017658	0.0057896	0.035805	0.80433
0.0018163	0.0057779	0.037096	0.80278
0.0018682	0.0057662	0.038378	0.80116
0.0019179	0.0057553	0.037916	0.79965
0.0019216	0.0057544	0.037881	0.79947
0.0019766	0.0057426	0.039123	0.79772
0.0020331	0.0057307	0.04035	0.79591
0.0020913	0.0057188	0.04156	0.79403
0.0021049	0.0057161	0.041425	0.79424
0.0021511	0.0057069	0.042751	0.79207
0.0022126	0.0054625	0.043921	0.7909
0.0022758	0.0054545	0.043273	0.78881
0.0023101	0.0054503	0.044708	0.78721
0.0023409	0.0054465	0.044388	0.78664
0.0024079	0.0054385	0.045479	0.78439
0.0024767	0.0054305	0.046541	0.78207
0.0025354	0.0054238	0.047707	0.78022
0.0025475	0.0054224	0.047575	0.78053
0.0026204	0.0054144	0.048578	0.77805
0.0026953	0.0054064	0.051359	0.77547
0.0027724	0.0053983	0.052294	0.77282
0.0027826	0.0053973	0.052177	0.77323
0.0028517	0.0053903	0.053193	0.77096
0.0029332	0.0053824	0.054053	0.76812
0.0030171	0.0053744	0.056697	0.7652
0.0030539	0.005371	0.05625	0.76442
0.0031034	0.0053665	0.057471	0.76218
0.0031921	0.0053586	0.060033	0.75996
0.0032834	0.0053507	0.060712	0.75675
0.0033516	0.005345	0.061673	0.75459
0.0033773	0.0053429	0.063178	0.75343
0.0034739	0.0053351	0.063753	0.75001
0.0035732	0.0053274	0.066108	0.74648
0.0036754	0.0053198	0.068406	0.74378
0.0036784	0.0053195	0.068366	0.74365
0.0037805	0.0053121	0.070643	0.74004
0.0038886	0.0053046	0.072813	0.73619
0.0039998	0.0052971	0.074913	0.73222
0.004037	0.0052947	0.076221	0.73058
0.0041142	0.0052897	0.076939	0.72814
0.0042319	0.0052824	0.080735	0.72393
0.0043529	0.0052751	0.082596	0.71961
0.0044306	0.0052706	0.085098	0.71622
0.0044773	0.0052679	0.08622	0.71516
0.0046054	0.0052608	0.087899	0.71058
0.0047371	0.0052538	0.091327	0.70489
0.0048626	0.0052474	0.094813	0.70048
0.0048725	0.0052469	0.094648	0.70006
0.0050119	0.0052401	0.097857	0.69509
0.0053367	0.0052253	0.10699	0.68127
0.005857	0.0052042	0.12131	0.6594
0.0064281	0.0051843	0.14103	0.63367
0.0070548	0.0051656	0.16368	0.60159
0.0077426	0.0051482	0.19723	0.56151
0.0084975	0.0051321	0.24489	0.50522
0.00925	0.0051185	0.36557	0.37608
0.009326	0.0051173
0.010235	0.0051037
0.011233	0.0050913
0.012328	0.0050802
0.01353	0.0050701
0.01485	0.0050611
0.016298	0.0050531
0.017886	0.005046
0.01963	0.0050397
0.021544	0.0050342
0.023645	0.0050293
0.02595	0.0050251
0.02848	0.0050215
0.031257	0.0050183
0.034305	0.0050156
0.037649	0.0050132
0.04132	0.0050112
0.045349	0.0050095
0.04977	0.005008
0.054623	0.0050068
0.059948	0.0050057
0.065793	0.0050048
0.072208	0.005004
0.079248	0.0050034
0.086975	0.0050028
0.095455	0.0050024
0.10476	0.005002
0.11498	0.0050017
0.12619	0.0050014
0.13849	0.0050012
0.15199	0.005001
0.16681	0.0050008
0.18307	0.0050007
0.20092	0.0050006
0.22051	0.0050005
0.24201	0.0050004
0.26561	0.0050003
0.29151	0.0050003
0.31993	0.0050002
0.35112	0.0050002
0.38535	0.0050002
0.42292	0.0050001
0.46416	0.0050001
0.50941	0.0050001
0.55908	0.0050001
0.61359	0.0050001
0.67342	0.0050001
0.73907	0.005
0.81113	0.005
0.89022	0.005
0.97701	0.005
1.0723	0.005
1.1768	0.005
1.2915	0.005
1.4175	0.005
1.5557	0.005
1.7074	0.005
1.8738	0.005
2.0565	0.005
2.257	0.005
2.4771	0.005
2.7186	0.005
2.9836	0.005
3.2745	0.005
3.5938	0.005
3.9442	0.005
4.3288	0.005
4.7508	0.005
5.214	0.005
5.7224	0.005
6.2803	0.005
6.8926	0.005
7.5646	0.005
8.3022	0.005
9.1116	0.005
10	0.005
